# Supplementary material for: Activation of RAAS Signaling Contributes to Hypertension in Aged Hyp Mice
Source: Biomedicines. 2022 Jul 13;10(7):1691. doi: 10.3390/biomedicines10071691 (PMC9313116; doi:10.3390/biomedicines10071691)
Supplement: Supplementary file 1 [file biomedicines-10-01691-s001.zip]

Archive with 1 entries (1 files):
- biomedicines-1768376-supplementary.pdf
